# Supplementary material for: Intake of Lactiplantibacillus plantarum HEAL9 Improves Cognition in Moderately Stressed Subjects: A Randomized Controlled Study
Source: Nutrients. 2023 Aug 5;15(15):3466. doi: 10.3390/nu15153466 (PMC10421450; doi:10.3390/nu15153466)
Supplement: Supplementary file 1 [file nutrients-15-03466-s001.zip]

Archive with 1 entries (1 files):
- nutrients-2532178-supplementary.pdf
